# Supplementary material for: Polyp bailout in Pocillopora damicornis following thermal stress
Source: F1000Res. 2017 Aug 10;6:687. Originally published 2017 May 17. [Version 2] doi: 10.12688/f1000research.11522.2 (PMC5580424; doi:10.12688/f1000research.11522.2)
Supplement: Table of qualitative observations of polyp bailout in control and heat-treated mesocosms — Indicated is the peak daytime temperature (± 0.5°C) of the four treated mesocosms, the accumulated heat stress corals are exposed to and any observations during the four day bleaching period, including at the beginning and end of polyp bailout. [file f1000research-6-13393-s0000.tgz]

Archive with 1 entries (1 files):
- 9b9a5aba-166f-4fb6-9fe8-71864ddb186c_Dataset_1.pdf
